# Supplementary material for: An updated systematic review of the risk factors for unplanned dialysis initiation
Source: Clin Kidney J. 2024 Oct 29;17(12):sfae333. doi: 10.1093/ckj/sfae333 (PMC11635165; doi:10.1093/ckj/sfae333)
Supplement: sfae333_Supplemental_Files [file sfae333_supplemental_files.zip]

Archive with 2 entries (2 files):
- 824.docx
- Supplementary table 1.xlsx
