# Supplementary material for: An updated systematic review of the risk factors for unplanned dialysis initiation
Source: Clin Kidney J. 2024 Oct 29;17(12):sfae333. doi: 10.1093/ckj/sfae333 (PMC11635165; doi:10.1093/ckj/sfae333)
Supplement: sfae333_Supplemental_Files [file sfae333_supplemental_files.zip › Supplementary table 1.xlsx]

## Sheet: TABLE 1
	Study	Cohort selection score¹	Comparability score²	Total score³
	Lee et al. 2018	2	2	4
	Alain et al. 2018	2	0	2
	Arulkumaran et al. 2019	2	2	4
	Olaitan et al. 2019	2	2	4
	Padilla et al. 2019	2	1	3
	Raffray et al. 2020	2	2	4
	Shimizu et al. 2020	2	2	4
	Fages et al. 2021	3	2	5
	Heaf et al. 2021	3	0	3
	Petureau et al. 2021	2	2	4
	Silva et al. 2021	2	0	2
	Chung et al. 2021	2	2	4
	Tazza et al. 2021	2	2	4
	Nakayama et al. 2022	2	2	4
	Takayama et al. 2022	1	0	1
	Pilatti et al. 2022	2	0	2
	Tachikart et al. 2023	2	1	3
	¹ Maximum score of 3
	² Maximum score of 2
	³ Maximum score of 5
